# Supplementary material for: Evaluation and Analysis of Costs Associated with Prophylaxis of Recurrent Urinary Tract Infections (RUTIs) in Women
Source: Microorganisms. 2025 Feb 11;13(2):393. doi: 10.3390/microorganisms13020393 (PMC11857891; doi:10.3390/microorganisms13020393)
Supplement: Supplementary file 1 [file microorganisms-13-00393-s001.zip]

Archive with 1 entries (1 files):
- microorganisms-3390359-supplementary.pdf
